# Supplementary material for: Physical and Anthropometric Characteristics Do Not Differ According to Birth Year Quartile in High-Level Junior Australian Football Players
Source: Sports (Basel). 2021 Aug 12;9(8):111. doi: 10.3390/sports9080111 (PMC8402445; doi:10.3390/sports9080111)
Supplement: Supplementary file 1 [file sports-09-00111-s001.zip]

Archive with 1 entries (1 files):
- sports-1289253-supplementary.pdf
